# Supplementary material for: Evaluation of Midwives’ Practises on Herpetic Infections during Pregnancy: A French Vignette-Based Study
Source: Healthcare (Basel). 2023 Jan 28;11(3):364. doi: 10.3390/healthcare11030364 (PMC9914294; doi:10.3390/healthcare11030364)
Supplement: Supplementary file 1 [file healthcare-11-00364-s001.zip]

Archive with 1 entries (1 files):
- healthcare-2141276-supplementary.pdf
